# Supplementary material for: The loss-of-function GLABROUS 3 mutation in cucumber is due to LTR-retrotransposon insertion in a class IV HD-ZIP transcription factor gene CsGL3 that is epistatic over CsGL1
Source: BMC Plant Biol. 2015 Dec 29;15:302. doi: 10.1186/s12870-015-0693-0 (PMC4696102; doi:10.1186/s12870-015-0693-0)
Supplement: Additional file 1: Table S1. — Primer information of all markers used in the study for genetic mapping, quantitative real-time PCR, allelic diversity study in natural populations. Table S2. Names, locations and predicted functions of 12 annotated genes in 68.4 kb region harboring the CsGL3 locus. (XLSX 16 kb) [file 12870_2015_693_MOESM1_ESM.xlsx]

## Sheet: Table S1
Table S1. Infromation of all markers used in the present study
No.	Marker names	Objectives	Gy14_sca	Gy14_sca_pos	9930_sca	9930_sca_pos	Forward primer	Reverse primer
1	SSR21885	Mapping, Figure 3A	scaffold01001	761534	scaffold000044	624024	AAGATTCAGGAGGAGGGGAA	AGTTCCACAAGGCACAGGTC
2	UWSTS0312	Mapping, Figure 3A	scaffold00927	2855864	Scaffold000045	712819	CGTTTGGTTTGGTTTTTAGG	GCCCCACGTTACAAAATAGA
3	UW084969	Mapping, Figure 3A	scaffold00927	2822586	scaffold000045	679925	GGCCATTGCATAAAAGGAAA	CCCCAAACCCTAAAAAGCTC
4	SSR13251	Mapping, Figure 3A	scaffold00927	2317121	scaffold000045	190722	GGTCAATCCAAAAGAGAAAGCA	ATCAACACCATTGACGACCA
5	SSR03147	Mapping, Figure 3A	scaffold00927	1980119	scaffold000035	153182	GCAAAGCTTTAAGGTTGTTTTTG	GCAAAATGATGTGTGCTTTACC
6	SSR02460	Mapping, Figure 3A	scaffold00542	805343	no hit	no hit	CTCAGAAACCCTTCCACCAA	CTGTACCGCGAGGACAGTTT
7	SSR17133	Mapping, Figure 3A	scaffold00542	808202	scaffold000002	2802145	GCAGAGGAAAAGAAGCAAGC	CAATCTTCACAGGAAGGGGA
8	UW083886	Mapping, Figure 3A	scaffold00542	2686122	scaffold000002	947754	TTGCCCTTTGTCCTAGGTTG	GGGTCGGTGCAGTTTTGTAA
9	SSR03357	Mapping, Figure 3A	scaffold00542	3386663	scaffold000002	261513	AAAAGGGCAAGTCAAAACCC	GGGGAGGAAGAGAGACCCTT
10	gl_indel1	Mapping, Figure 3B	scaffold00542	814184	Scaffold000002	2796115	GCATTCTCGACAGTCATTGCA	TTCATTGAGAGGCAGGAGGT
11	gl_indel7	Mapping, Figure 3B	scaffold00542	1171491	Scaffold000002	2451477	TGTGAGTGCTCGAGTTTTGG	AGGTGGTTGAGTTGAGTTGTT
12	UW007157	Mapping, Figure 3B	scaffold00542	1243566	Scaffold000002	2380915	AGAGGAGGAAGAGTGGAGGG	AATAGGCAAGGGCTTGGAAT
13	UW007170	Mapping, Figure 3B	scaffold00542	1259411	Scaffold000002	2365234	AATTCGAGCATACTGGTGGG	ATTTGCTGACCTTCTTGTTCTT
14	gl_indel3	Mapping, Figure 3B	scaffold00542	1264528	Scaffold000002	2363300	TCAACCACCATCCCCATCAA	CGGAGTGGAGGATTGAGCTT
15	UW007284	Mapping, Figure 3B	scaffold00542	1484341	Scaffold000002	2152858	ATTCCCACGCATTTGGTAAC	TGCATTCATAGAATAGCGTCTGA
16	gl_indel47	Mapping, Figure 3B	scaffold00542	1660591	Scaffold000002	1981457	TGGCGGTTCTTTACTTTGGA	CAATGTAACCACCAACCCAAGT
17	gl_indel32	Mapping, Figure 3B	scaffold00542	1676003	Scaffold000002	1966040	TGGTACGCACAATTTCCACA	GGAGGGATCGCCTACAGAAA
18	UW007398	Mapping, Figure 3B	scaffold00542	1713972	Scaffold000002	1928523	ATCAAATCAATGTTCAGTTAATGC	GGATCATCATCCTACCtTTCCT
19	gl_indel29	Mapping, Figure 3B	scaffold00542	1775519	Scaffold000002	1870167	AACACGACGGAATTAACCTCT	AAAGTCTAGCTAGTTTGGGATGT
20	UW007418	Mapping, Figure 3B	scaffold00542	1795625	Scaffold000002	1850092	TTTTTGTTGCGTAGAGAATCCA	TCAGCATGCCCTAACACATT
21	UW007470	Mapping, Figure 3B	scaffold00542	1856524	Scaffold000002	1790218	TTGTGTCAAGCATGTCATGAAG	TCAAATATTTTTAAAACAAGGGAACA
22	UW007523	Mapping, Figure 3B	scaffold00542	1976789	Scaffold000002	1666824	GCTGGGTCCCTCTAATGTCA	AGGCAGATTTGGTAGCTGAGA
23	UW007589	Mapping, Figure 3B	scaffold00542	2097522	Scaffold000002	1546551	CGTGGCCACAGGGAATAATA	GAAAAGATGGTCCTCATCGC
24	UW007750	Mapping, Figure 3B	scaffold00542	2357150	Scaffold000002	1292771	CCTGGCTCAGATTTGTATGGA	AAGATGCTCTGCGGAATGTT
25	UW007931	Mapping, Figure 3B	scaffold00542	2686185	Scaffold000002	947691	CCATCTTtCCTTTtGACCCc	TAAGACTGCCATTTGCTCCC
26	gl_indel19	Mapping, Figure 3B	scaffold00542	2690102	Scaffold000002	944079	TCACTTGTTGTACCGTTGAACT	TGCCCTTTTACTACCACGTCA
27	gl_dCAPS6	Mapping, Figure 3C	scaffold00542	1265327	Scaffold000002	2362500	AGGTTAGGTGGATGTAGATTTGT	CGGATTCTAGGATGCTGTCTAG
28	gl_dCAPS4	Mapping, Figure 3C	scaffold00542	1306856	Scaffold000002	2323000	TCCTCTTGTAAGCATTGGAA	AGTCGTTCTCCTACTAATTTA
29	gl_dCAPS1	Mapping, Figure 3C	scaffold00542	1335829	Scaffold000002	2294138	TTGACATTATCTGATTTCCATCTC	TGCAACTCACCTAAAATTCAAGA
30	GL1_RT	CsGL1 qRT-PCR	no hit	no hit	no hit	no hit	GGAGTTTGATGCCATTTCT	TGGGGATGGTAAGAGGAT
31	GL1_1	csgl1 allele diversity	scaffold03810	250633	Scaffold000014	2309255	TTTCAACTCTGCTGACTCTCAC	GGCAAAAGGGACGAATTAAAGC
32	GL1_Deletion	csgl1 allele diversity	scaffold03810	252030	Scaffold000014	2308200	GTTGCTTTGCCTTCCACCTT
33	GL3_RT	CsGL3 qRT-PCR	scaffold00542	1304526	Scaffold000002	2324058	ACTGACCAACAACAACAACGT	AGCCTTCATTTGTGTGCGTT
34	GL3_RT2	CsGL3 semi qRT-PCR, Exons 4 and 5	scaffold00542	1301305	Scaffold000002	2326897	GTTTCGGCTGTGGTGTTCAT	AGTGGAGGCTCTCGAAACAA
35	Actin	Reference gene	scaffold02219	171513	Scaffold000088	668660	ATTGTTCTCAGTGGTGGTTCTAC	CCTTTGAGATCCACATCTGCT
36	GL3_2	csgl3 allele diversity	scaffold00542	1301601	Scaffold000002	2326601	TGGGCATCACTAACTTCGGT	ACAGTGGACCATTGCGTCTA
37	INSERT_R	csgl3 allele diversity	no hit	no hit	no hit	no hit	TTGTTTCCCGGTCTAGCACT
38	GL3_CDS	CsGL3 full length cDNA cloning	scaffold00542	1304765	Scaffold000002	2323819	TGGGTGAAGGCTTGGAAAAG	GCCCGAACCTCCTCAATTTC

## Sheet: Table S2
Table S2. Predicted genes in the 68.4-kb mapping region.
Gene NO.	Predicted genes (ID)	CDS position in scaffold000002	Arabidopsis top hits	Involved biological process
1	Csa6G514800	2358739..2359077	unknown protein
2	Csa6G514810	2356818..2353542	DER2.2 (DERLIN-2.2)	Proteolysis
3	Csa6G514820	2351039..2352951	CLS (CARDIOLIPIN SYNTHASE)	Phospholipid biosynthetic process ect.
4	Csa6G514830	2349136..2349498	unknown protein
5	Csa6G514840	2344910..2347870	adenosine/AMP deaminase family protein	Adenosine deaminase
6	Csa6G514850	2339772..2342370	CYP77B1	Oxidation-reduction process
7	Csa6G514860	2333049..2334889	GPT2	Transmembrane transport ect.
8	Csa6G514870	2323938..2329117	PDF2 (PROTODERMAL FACTOR 2)	Shoot epidermal cell differentiation ect.
9	Csa6G514880	2310153..2310881	RIC10	Pollen tube growth ect.
10	Csa6G514890	2305779..2307537	PMEPCRA (METHYLESTERASE PCR A)	Cell wall modification ect.
11	Csa6G514900	2301509..2302462	OST3/OST6 family protein	Protein N-linked glycosylation ect.
12	Csa6G514910	2300913..2299760	postsynaptic protein-related	Unkown biological process
